# Supplementary material for: A Novel Carotenoid with a Unique 2,6-Cyclo-ψ-End Group, Roretziaxanthin, from the Sea Squirt Halocynthia roretzi
Source: Mar Drugs. 2022 Nov 24;20(12):732. doi: 10.3390/md20120732 (PMC9784503; doi:10.3390/md20120732)
Supplement: Supplementary file 1 [file marinedrugs-20-00732-s001.zip]

Archive with 1 entries (1 files):
- marinedrugs-2011089-supplementary.pdf
